# Supplementary material for: Tuning up microbiome analysis to monitor WWTPs’ biological reactors functioning
Source: Sci Rep. 2020 Mar 5;10:4079. doi: 10.1038/s41598-020-61092-1 (PMC7057949; doi:10.1038/s41598-020-61092-1)
Supplement: Supplementary file 2 — Supplementary information S2. [file 41598_2020_61092_MOESM2_ESM.xlsx]

## Sheet: Hoja1
Sample	Month	I.BOD (mg/l)	I.COD (mg/l)	I.NH4-N (mg/l)	I.TN (mg/l)	I.TP (mg/l)	E.BOD (mg/l)	E.COD (mg/l)	E.NH4-N (mg/l)	E.TN (mg/l)	E.TP (mg/l)	R.BOD (%)	R.COD (%)	R.NH4-N (%)	R.TN (%)	R.TP (%)	Temperature (ºC)	pH	MLSS (mg/l)	HRT (days)	I.SS (mg/l)	E.SS (mg/l)	R.SS (%)
M01	April	150	500	60	70	8	1.5	40	2.9	10.1	0.8	99	92	95.1667	85.5714	90	20.5	7	4000	0.66	126	1	99.2063
M02	May	150	420	57	71	8.5	1	30	0.45	9	1	99.3333	92.8571	99.2105	87.3239	88.2353	23	7.8	5650	0.63	140	1	99.2857
M03	June	189	491	65.2	75.1	9.5	2	35	0.5	10.2	0.8	98.9418	92.8717	99.2331	86.4181	91.5789	25.7	7.3	5780	0.66	138	1	99.2754
M04	July	259	337	40.1	57.3	6.6	1	19	0.7	7.5	1.1	99.6139	94.362	98.2544	86.911	83.3333	27	6.7	5580	0.61	78	1	98.7179
M05	September	250	379	55.7	64.5	7.4	1	25	1.5	8.7	0.8	99.6	93.4037	97.307	86.5116	89.1892	26	7.3	6230	0.64	86	1	98.8372
M06	October	201	464	62.6	66.8	9.2	1	32	0.5	9.3	1	99.5025	93.1034	99.2013	86.0778	89.1304	25	7.5	5785	0.64	138	1	99.2754
M07	November	175	471	61	75.5	8.7	1	30	1.3	13.8	1.1	99.4286	93.6306	97.8689	81.7219	87.3563	21.5	7.4	5400	0.66	112	1	99.1071
M08	December	170	540	72	89	10	1	25	2	9.5	0.8	99.4118	95.3704	97.2222	89.3258	92	19.5	7	6300	0.65	140	1	99.2857
M09	January	140	375	51.7	59.7	8	2	46	1.6	7.7	0.5	98.5714	87.7333	96.9052	87.1022	93.75	19	7.5	6450	0.64	124	1	99.1935
M10	February	147	435	58.8	68.2	8.6	1	15	3.3	10.2	0.8	99.3197	96.5517	94.3878	85.044	90.6977	18	7.6	4370	0.76	156	1	99.359
M11	March	212	551	56	67.2	5.2	1	31	2.7	9	0.6	99.5283	94.3739	95.1786	86.6071	88.4615	19	7.3	3680	0.56	212	1	99.5283
M12	April	121	417	42.1	52.5	7.3	1	25	3	8.8	0.8	99.1736	94.0048	92.8741	83.2381	89.0411	19.5	7.2	5430	0.58	134	1	99.2537
M13	May	240	559	65.1	94.5	10	1	15	7.3	18.8	0.5	99.5833	97.3166	88.7865	80.1058	95	23.5	7.7	4305	0.51	178	1	99.4382
M14	June	206	706	55.3	79.5	8.8	1	15	0.5	11.3	1.1	99.5146	97.8754	99.0958	85.7862	87.5	26.4	7.8	6283	0.5	222	1	99.5495
M15	July	223	552	52.5	70.5	9.5	2	15	0.7	10.2	0.9	99.1031	97.2826	98.6667	85.5319	90.5263	27.6	7.5	2615	0.52	168	1	99.4048
M16	September	250	486	57.9	71.2	8.1	1	31	3	11	0.5	99.6	93.6214	94.8187	84.5506	93.8272	26.8	6.7	6870	0.49	146	1	99.3151
M17	October	243	694	64.3	80.1	11	1	33	0.3	4.6	0.6	99.5885	95.245	99.5334	94.2572	94.5455	24.1	6.8	5735	0.43	274	1	99.635
M18	November	173	508	36.4	55.1	8.9	2	15	0.1	8.9	1.1	98.8439	97.0472	99.7253	83.8475	87.6404	20.5	7.4	5498	0.45	292	1	99.6575
M19	December	199	553	59.1	87	8.5	1	37	0.7	12.5	2.9	99.4975	93.3092	98.8156	85.6322	65.8824	19.9	7.5	4843	0.6	198	1	99.4949
M20	January	220	470	50.7	71.6	7.6	1	27	0.5	15	0.8	99.5455	94.2553	99.0138	79.0503	89.4737	18.5	7.5	6640	0.47	166	1	99.3976
M21	February	123	484	47.1	62.5	8.8	1	15	1.6	9.4	1	99.187	96.9008	96.603	84.96	88.6364	18.7	7.4	5750	0.66	188	1	99.4681
M22	March	163	468	62.2	72	5.5	2	15	3.8	12.6	1.6	98.773	96.7949	93.8907	82.5	70.9091	20.1	7.5	7190	0.38	138	1	99.2754
