# Supplementary material for: Tuning up microbiome analysis to monitor WWTPs’ biological reactors functioning
Source: Sci Rep. 2020 Mar 5;10:4079. doi: 10.1038/s41598-020-61092-1 (PMC7057949; doi:10.1038/s41598-020-61092-1)
Supplement: Supplementary file 3 — Supplementary information S3. [file 41598_2020_61092_MOESM3_ESM.xlsx]

## Sheet: Table S2
path	KEGG	gene	Definition	Pathaway	Functional Categories (1)
Nitrogen Cycle	K10944	amoA	amonia monooxygenase	ammonia-oxidizing Bacteria	Nitrification
Nitrogen Cycle	K10534	NR	nitrite reductase (NAD(P)H)		Denitrification
Nitrogen Cycle	K10535	hao	hydroxylamine dehydrogenase		Nitrification
Nitrogen Cycle	K00366	nirA	ferredoxin-nitrite reductase		Denitrification
Nitrogen Cycle	K00367	narB	ferredoxin-nitrate reductase		Denitrification
Nitrogen Cycle	K17877	NIT-6	nitrite reductase (NAD(P)H)		Denitrification
Nitrogen Cycle	K00362	nirB	nitrite reductase (NADH)		Denitrification
Nitrogen Cycle	K03385	nrfA	nitrite reductase (cytochrome c-552)		Denitrification
Nitrogen Cycle	K00372	nasA	assimilatory nitrate reductase		Denitrification
Phosphorous Cycle	K01083	phytase	3-phytase	Inositol phosphate metabolism	Phosphorous Cycle
Phosphorous Cycle	K01093	appA	4-phytase	Inositol phosphate metabolism	Phosphorous Cycle
Phosphorous Cycle	K00937	ppk	polyphosphate kinase	Oxidative phosphorylation	Phosphorous Cycle
Phosphorous Cycle	K11912	ppkA	serine/threonine-protein kinase	Bacterial secretion system	Phosphorous Cycle
Phosphorous Cycle	K22468	ppk2	polyphosphate kinase	Oxidative phosphorylation	Phosphorous Cycle
Phosphorous Cycle	K01524	ppx	exopolyphosphatase	Purine metabolism	Phosphorous Cycle
Phosphorous Cycle	K01077	phoA	alkaline phosphatase	Thiamine metabolism	Phosphorous Cycle
Phosphorous Cycle	K02038	pstA	phosphate transport system permease	ABC transporters	Phosphorous Cycle
Phosphorous Cycle	K02036	pstB	phosphate transport system ATP-binding protein	ABC transporters	Phosphorous Cycle
Phosphorous Cycle	K02037	pstC	phosphate transport system permease protein	ABC transporters	Phosphorous Cycle
Phosphorous Cycle	K02040	pstS	phosphate transport system substrate-binding protein	ABC transporters	Phosphorous Cycle
Fatty acid degradation	K00496	alkb	alkane 1-monooxygenase	Biodegradation	Biodegradation
Degradation of aromatic compounds	K05549	benA	benzoate/toluate 1,2-dioxygenase	Biodegradation	Biodegradation
Degradation of aromatic compounds	K00462	bph	biphenyl-2,3-diol 1,2-dioxygenase	Biodegradation	Biodegradation
Degradation of aromatic compounds	K08689	bphA1	biphenyl-2,3-diol 1,2-dioxygenase	Biodegradation	Biodegradation
Degradation of aromatic compounds	K15750	bphA2	biphenyl-2,3-diol 1,2-dioxygenase	Biodegradation	Biodegradation
Pyrimidine metabolism	K01956	carA	carbamoyl-phosphate synthase	Biodegradation	Biodegradation
Degradation of aromatic compounds	K14599	dbfA1	dibenzofuran dioxygenase	Biodegradation	Biodegradation
Degradation of aromatic compounds	K22715	dxnA	dibenzofuran dioxygenase	Biodegradation	Biodegradation
Glyoxylate and dicarboxylate metabolism	K00042	glx	2-hydroxy-3-oxopropionate reductase	Biodegradation	Biodegradation
Degradation of aromatic compounds	K16157	mmox	methane monooxygenase	Biodegradation	Biodegradation
Quorum sensing	K07715	glrR,qseF	two-component system, NtrC family, response regulator GlrR		Quorum sensing
Quorum sensing	K07781	rcsA	LuxR family transcriptional regulator, capsular biosynthesis positive transcription factor		Quorum sensing
Quorum sensing	K07782	sdiA	LuxR family transcriptional regulator, quorum-sensing system regulator SdiA		Quorum sensing
Quorum sensing	K10909	luxQ	two-component system, autoinducer 2 sensor kinase/phosphatase LuxQ [EC:2.7.13.3 3.1.3.-]		Quorum sensing
Quorum sensing	K10912	luxO	two-component system, repressor protein LuxO		Quorum sensing
Quorum sensing	K10913	hapR,luxR,litR	TetR/AcrR family transcriptional regulator, hemagglutinin/protease regulatory protein		Quorum sensing
Quorum sensing	K10914	crp	CRP/FNR family transcriptional regulator, cyclic AMP receptor protein		Quorum sensing
Quorum sensing	K10915	cqsA	CAI-1 autoinducer synthase [EC:2.3.-.-]		Quorum sensing
Quorum sensing	K10916	cqsS	two-component system, CAI-1 autoinducer sensor kinase/phosphatase CqsS [EC:2.7.13.3 3.1.3.-]		Quorum sensing
Quorum sensing	K13060	lasI	acyl homoserine lactone synthase [EC:2.3.1.184]		Quorum sensing
Quorum sensing	K13061	rhlI,phzI,solI,cepI,tofI	acyl homoserine lactone synthase [EC:2.3.1.184]		Quorum sensing
Quorum sensing	K15850	luxN	two-component system, autoinducer 1 sensor kinase/phosphatase LuxN [EC:2.7.13.3 3.1.3.-]		Quorum sensing
Quorum sensing	K15852	luxR,vanR	LuxR family transcriptional regulator, transcriptional activator of the bioluminescence operon		Quorum sensing
Quorum sensing	K18096	bjaI,rpaI,braI,rhiI	acyl-homoserine lactone synthase [EC:2.3.1.228 2.3.1.229 2.3.1.-]		Quorum sensing
Quorum sensing	K18098	bjaR1,rpaR,rhiR	LuxR family transcriptional regulator, quorum-sensing system regulator BjaR1		Quorum sensing
Quorum sensing	K18304	lasR	LuxR family transcriptional regulator, quorum-sensing system regulator LasR		Quorum sensing
Quorum sensing	K19666	solR,cepR,tofR	LuxR family transcriptional regulator, quorum-sensing system regulator SolR		Quorum sensing
Quorum sensing	K19731	cciR	LuxR family transcriptional regulator, quorum-sensing system regulator CciR		Quorum sensing
Quorum sensing	K19732	traR	LuxR family transcriptional regulator, activator of conjugal transfer of Ti plasmids		Quorum sensing
Quorum sensing	K19733	sinR,raiR,avsR	LuxR family transcriptional regulator, quorum-sensing system regulator SinR		Quorum sensing
Quorum sensing	K19734	expR	LuxR family transcriptional regulator, quorum-sensing system regulator ExpR		Quorum sensing
Quorum sensing	K20249	raiI	acyl homoserine lactone synthase [EC:2.3.1.184]		Quorum sensing
Quorum sensing	K20250	cciI	acyl homoserine lactone synthase [EC:2.3.1.184]		Quorum sensing
Quorum sensing	K20330	toxJ	LuxR family transcriptional regulator, activator of tox operons		Quorum sensing
Quorum sensing	K20334	cviR	LuxR family transcriptional regulator, quorum-sensing system regulator CviR		Quorum sensing
Quorum sensing	K20480	nprR,nprA	HTH-type transcriptional regulator, quorum sensing regulator NprR		Quorum sensing
